# Supplementary material for: Interfacial Contact Behavior between CNTs and AgNW with Molecular Dynamics Simulation
Source: Materials (Basel). 2020 Mar 12;13(6):1290. doi: 10.3390/ma13061290 (PMC7142578; doi:10.3390/ma13061290)
Supplement: Supplementary file 1 [file materials-13-01290-s001.zip]

Archive with 7 entries (6 files):
- materials-727194 Supplementary Materials/
- materials-727194 Supplementary Materials/Vedio S1- Interaction between MWNT and AgNW.mp4
- materials-727194 Supplementary Materials/Vedio S2- Interaction between (30-30) SWNT and AgNW.mp4
- materials-727194 Supplementary Materials/Vedio S3- Interaction between (40-30) SWNT and AgNW.mp4
- materials-727194 Supplementary Materials/Vedio S4- Interaction between (50-30) SWNT and AgNW.mp4
- materials-727194 Supplementary Materials/Vedio S5- Interaction between (60-30) SWNT and AgNW.mp4
- materials-727194 Supplementary Materials/Vedio S6- Interaction between DWNT and AgNW.mp4
